# Supplementary material for: Advancements in Medical Radiology Through Multimodal Machine Learning: A Comprehensive Overview
Source: Bioengineering (Basel). 2025 Apr 30;12(5):477. doi: 10.3390/bioengineering12050477 (PMC12108733; doi:10.3390/bioengineering12050477)
Supplement: Supplementary file 1 [file bioengineering-12-00477-s001.zip]

Archive with 1 entries (1 files):
- bioengineering-3565655-supplementary.pdf
